# Supplementary material for: Run Charts Revisited: A Simulation Study of Run Chart Rules for Detection of Non-Random Variation in Health Care Processes
Source: PLoS One. 2014 Nov 25;9(11):e113825. doi: 10.1371/journal.pone.0113825 (PMC4244133; doi:10.1371/journal.pone.0113825)
Supplement: Material S1 — The simulation programme will run on an installation of R with the add-on packages lattice and reshape2. Instructions are included in the programme file. (R) [file pone.0113825.s001.r]

#######################################################################
# INSTRUCTIONS
#
# This code will run on an installation of R with
# the add on packages Lattice and Reshape2.
#
# Put this file in your R working directory and start R.
# To produce the graphs from the article, run these lines of code:
#
#   source('run.chart.simulation.R')
#   shift.results <- shift.study()
#   drift.results <- drift.study()
# 
# The variables shift.results and drift.results contain the output
# from the shift and drift simulations for further study.
# 
# Depending on our hardware, the simulations may
# take several minuttes, even hours to complete.
# 
# Note, that since the code is based on simulation,
# one will not get exactly the same results on each run.
# 
# To make high resolution tiff plots, run these lines
# 
#   tiff('fig2_shift.plot.tiff',res=300,w=6.83,h=6.83,units='in',compression='lzw')
#   shift.plot(shift.results)
#   dev.off()
# 
#   tiff('fig3_drift.plot.tiff',res=300,w=6.83,h=6.83,units='in',compression='lzw')
#   drift.plot(drift.results)
#   dev.off()
#
# Jacob Anhøj, Feb. 2014
# jacob@anhoej.net
#######################################################################

library(lattice)
library(reshape2)

shift.study <- function(n.sim = 1000) {
  #   Returns a data frame with summary statistics for run charts during
  #   combinations of run chart length and shift in process mean
  
  # Start timer
  ptm <- proc.time()
  
  # Simulation
  res1 <- data.frame() # floating median
  res2 <- data.frame() # fixed median = 0
  for(n in seq(2, 100, 1)) {
    res1 <- rbind(res1, shift.sim(n.sim = n.sim, n.obs = n, shift = 0, cl = NA))
    for(s in seq(0, 2, 0.5)) {
      res2 <- rbind(res2, shift.sim(n.sim = n.sim, n.obs = n, shift = s))
    }    
  }
  res1$shift <- NA
  result <- rbind(res1, res2)
  result$n.sim <- n.sim
  
  shift.plot(result)
  
  # Print timer
  print(proc.time() - ptm)
  
  return(result)
}

shift.sim <- function(n.sim = 1000, n.obs = 20, shift = 0, cl = 0) {
  # Creation and analysis of n.sim run charts of length n.obs.
  # Run charts are produced from random numbers from a normal
  # distribution with mean = shift.
  # Returns a data frame with summary statistics for each simulation
  
  m <- replicate(n.sim,
                 runs.analysis(
                   rnorm(
                     n.obs, mean = shift, sd = 1), cl = cl),
                 simplify = TRUE)
  m <- t(m)
  m <- apply(m, 2, unlist)
  m <- data.frame(m)
  
  m$shift.signal <- m$longest.run > m$longest.run.max
  m$cross.signal <- m$n.crossings < m$n.crossings.min
  m$shift.cross.signal <- m$shift.signal | m$cross.signal
  m$trend.signal <- m$longest.trend.p < 0.05
  m$sigma.signal <- m$y.max > 3
  m$shift.cross.sigma.signal <- m$sigma.signal | m$shift.cross.signal
  m$shift <- shift
  
  return(m)
}

shift.plot <- function(object) {
  x <- object
  n.sim <- object$n.sim[1]
  
  x <- subset(x, select = c('cl', 'shift', 'n.obs', 'shift.signal',
                            'cross.signal', 'sigma.signal'))
  x <- melt(x, id = 1:3)
  x <- xtabs(value~n.obs+shift+variable, x, na.action = na.pass,
             exclude = NULL)/n.sim
  x <- melt(x)
  x[is.na(x)] <- -1
  levels(x$variable) <- c('Crossings signal',
                          'Shift signal',
                          'Sigma signal')
  
  chart <- xyplot(value~n.obs|variable, group = shift, 
                  data = x,
                  layout = c(1,3),
                  index.cond=list(c(3,2,1)),
                  col = 1:6,
                  lwd = 1.8,
                  type = 's',
#                   main = paste0('Signal rate during shift in process mean (N simulations = ', n.sim, ')'),
                  xlab = 'Number of data points in run chart',
                  ylab = 'Proportion of run charts with signal',
                  key = list(space = 'right',
                             columns = 1,
                             lines = list(col = 1:6, lty = 1, lwd = 1.8),
                             text = list(c('0.0*', '0.0', '0.5',
                                           '1.0', '1.5', '2.0')),
                             title='Shift (SD)',
                             cex.title = 1.1),
                  panel = function(x, y, ...) {
                    panel.xyplot(x, y, ...)
                    panel.grid(h = -1, v = -1)
                  }
  )
  plot(chart)
}

drift.study <- function(n.sim = 1000) {
  #   Returns a data frame with summary statistics for run charts during
  #   combinations of run chart length and drift in process mean.
  
  ptm <- proc.time()
  
  result <- data.frame()
  for(n in seq(2, 100, 1)) {
    for(s in seq(0, 0.3, 0.1)) {
      result <- rbind(result, drift.sim(n.sim = n.sim, n.obs = n, drift = s))
    }    
  }
  result$n.sim <- n.sim
  drift.plot(result)
  
  print(proc.time() - ptm)
  return(result)
}

drift.sim <- function(n.sim = 1000, n.obs = 20, drift = 0.0) {
  # Creation and analysis of n.sim run charts of length n.obs.
  # Run charts are produced from random numbers from a normal
  # distribution with mean = drift.
  # Returns a data frame with summary statistics for each simulation
  
  m <- replicate(n.sim,
                 runs.analysis(
                   rnorm(
                     n.obs, seq(from = 0, by = drift, length.out = n.obs)),
                   cl = 0),
                 simplify = TRUE)
  m <- t(m)
  m <- apply(m, 2, unlist)
  m <- data.frame(m)
  
  m$shift.signal <- m$longest.run > m$longest.run.max
  m$cross.signal <- m$n.crossings < m$n.crossings.min
  m$shift.cross.signal <- m$shift.signal | m$cross.signal
  m$trend.signal <- m$longest.trend.p < 0.05
  m$sigma.signal <- m$y.max > 3
  m$shift.cross.sigma.signal <- m$sigma.signal | m$shift.cross.signal
  m$drift <- drift
  
  return(m)
}

drift.plot <- function(object) {
  #   Plot trend signal rates for run charts of different lengths and drifts
  
  x <- object
  n.sim <- object$n.sim[1]
  x <- subset(x, select = c('drift', 'n.obs', 'shift.signal',
                            'cross.signal', 'trend.signal'))
  x <- melt(x, id = 1:2)
  x <- xtabs(value~n.obs+drift+variable,
             x,
             na.action = na.pass,
             exclude = NULL)/n.sim
  x <- melt(x)
  levels(x$variable) <- c('Crossings signal',
                          'Shift signal',
                          'Trend signal')
  
  chart <- xyplot(value~n.obs|variable, group = drift, 
                  data = x,
                  layout = c(1,3),
                  col = 1:6,
                  lwd = 1.8,
                  type = 's',
#                   main = paste('Signal rate during linear drift in process mean (N simulations = ', n.sim, ')', sep = ''),
                  xlab = 'Number of data points in run chart',
                  ylab = 'Proportion of run charts with signal',
                  key = list(space = 'right',
                             columns = 1,
                             lines = list(col = 1:4, lty = 1, lwd = 1.8),
                             text = list(c('0.0', '0.1', '0.2', '0.3')),
                             title='Drift (SD)',
                             cex.title = 1.1),
                  panel = function(x, y, ...) {
                    panel.xyplot(x, y, ...)
                    panel.grid(h = -1, v = -1)
                  }
  )
  plot(chart)
}

runs.analysis <- function(y,  cl = NA) {
  n.obs <- length(y)
  
  if(is.na(cl))
    cl <- median(y, na.rm = T)
  
  runs <- sign(y-cl)
  runs <- subset(runs, runs != 0)
  n.usefull <- length(runs)
  run.lengths <- rle(runs)$lengths
  longest.run <- max(run.lengths)
  longest.run.max <- round(log2(n.usefull)) + 3 # Schilling 2012
  
  n.runs <- length(run.lengths)
  n.crossings <- n.runs - 1
  n.crossings.p <- pbinom(n.crossings, n.usefull - 1, 0.5) # Chen 2010 (7)
  n.crossings.min <- qbinom(0.05, n.usefull - 1, 0.5)
  
  trends <- sign(diff(y))
  trends <- subset(trends, trends != 0)
  trend.lengths <- rle(trends)$lengths
  longest.trend <- max(trend.lengths)
  longest.trend.p <- 1 - exp(1)^ - 
    (2 * ((n.obs - longest.trend) * 
            (longest.trend + 1) + 1) / 
       factorial(longest.trend + 2)) # Olmstead 1946 (6)
  longest.trend <- longest.trend + 1
  
  object <- data.frame(
    cl = cl,
    y.max = max(abs(y)),
    n.obs = n.obs,
    n.usefull = n.usefull,
    longest.trend = longest.trend,
    longest.trend.p = longest.trend.p,
    n.crossings = n.crossings,
    n.crossings.min = n.crossings.min,
    longest.run = longest.run,
    longest.run.max = longest.run.max)
  
  return(object)
}
